# Supplementary material for: Tomosyns attenuate SNARE assembly and synaptic depression by binding to VAMP2-containing template complexes
Source: Nat Commun. 2024 Mar 26;15:2652. doi: 10.1038/s41467-024-46828-1 (PMC10965968; doi:10.1038/s41467-024-46828-1)
Supplement: Supplementary file 4 — Source Data [file 41467_2024_46828_MOESM4_ESM.xlsx]

## Sheet: Overview
This file contains the electrophysiology, morphology and EM data used in the manuscript by Marieke Meijer, Miriam Öttl, Jie Yang et al. '﻿Tomosyns attenuate SNARE assembly and synaptic depression by binding to VAMP2-containing template complexes'.
Each sheet contains the data of one figure. At the top, it is specified which panel the data belong to.
Electrophysiology and staining data were acquired by Marieke Meijer and Miriam Öttl
High-pressure freeze data were acquired by Jan van Weering and Rien Dekker

## Sheet: Fig. 1
		Panels a - c		Panels d - e		Panels f - g (also in panel d in ExtendedData Fig. 2)				Panels h - k
Group	Batch	mEPSC frequency	mEPSC amplitude	EPSC amplitude	EPSC charge	PPR 20ms	PPR 50ms	PPR 100ms	PPR 200ms	STP ratio 100ms
cDKO	1	28.6907	33.3363	14088.7	229.719	0.633118	0.751634	0.710298	0.735896	0.44208
cDKO	1	37.2077	34.5785	16754.2	367.613	0.567203	0.685008	0.696844	0.816804	0.487957
cDKO	1	37.2745	33.6987
cDKO	1	15.8651	36.12	13269.7	271.951	0.353344	0.558816	0.535392	0.596137	0.237248
cDKO	1	25.6179	28.7121
cDKO	1			11468.5	167.174	0.819093	0.633694	0.664442	0.730673	0.330704
cDKO	2	8.58383	24.9387	3031.62	38.4819	0.826305	0.790498	0.744176	0.712068	0.247249
cDKO	2	24.2151	35.7416	16075.4	215.679	0.782178	0.767276	0.713416	0.841253	0.298937
cDKO	2			7756.96	109.409	0.729845	1.35167	1.14171	1.12557	0.722792
cDKO	2	19.2719	30.1803	14195.6	253.124	0.485636	0.576063	0.66978	0.67065	0.353594
cDKO	2	34.8363	38.3015	9854.74	147.896	0.897985	0.914411	0.895573	0.812624	0.517477
cDKO	2	19.5391	25.0746			0.683886
cDKO	3			7591.55	99.7313	1.04327	0.841324	0.778866	0.735777	0.404472
cDKO	3			14998.8	216.341	0.527043	0.524003	0.557059	0.577351	0.227453
cDKO	3			6152.95	79.5678	0.66007	0.574111	0.582539	0.545295	0.191002
cDKO	3	29.0247	32.2804	13507.7	238.138	0.669499	0.663617	0.677296	0.704784	0.47204
cDKO	3	18.5371	25.2325	5301.51	71.5165	0.439777	0.56147	0.43366	0.41046	0.169338
cDKO	3	24.2485	41.8817	17661.1	301.204	0.377021	0.436108	0.568847	0.637794	0.385173
cDKO	3	8.71743	30.4197	10562.7	171.574	0.461075	0.38722	0.586655	0.597728	0.27946
cDKO	4	17.3347	37.0178	13056.6	184.321	0.815697	0.749184	0.633559	0.715715	0.407746
cDKO	4	24.6827	27.1482	7841.19	83.3407	0.463729	1.04094	0.892274	0.779372	0.484804
cDKO	4			17997.4	293.533	0.588187	0.663024	0.683655	0.631737	0.330119
cDKO	4	3.07281	23.5462
cDKO	4			8668.21	173.448
cDKO	4	11.0888	31.7337	11434.9	103.629	0.728787	0.797833	0.751213	0.67586	0.418215
cDKO	4	23.0461	26.4431	14586.2	160.874	0.634103	0.616926	0.653447	0.601281	0.287554
cDKO	4	43.5872	41.3699	9191.89	144.058	1.05239	1.19358	1.21165	0.986492	0.753525
cDKO	4	10.1536	27.3634
cDKO	4	31.2959	38.2835	4883.42	52.7027	1.29611	0.846182	0.846537	0.997407	0.605208
cDKO	4	22.9125	31.6473	19649	317.277	0.509101	0.657214	0.680859	0.681861	0.456771
cDKO	4	24.5491	38.1426	26287.8	643.114	0.304764	0.488624	0.547473	0.630608	0.327208
cDKO	4	6.54643	27.8047
cDKO	4	29.3921	31.2609	23718.3	361.713	0.732329			0.648555
cDKO	4	21.3427	34.7694	2155.76	29.8895	0.601357	1.19757	1.14156	1.01898	0.877587
cDKO	4			8753.66	82.1296	0.733266	0.755652	0.750698	0.614764	0.313307
cDKO	4			15075.1	208.166	0.55829	0.733916	0.621589	0.663326	0.326145
cDKO	4	27.9559	27.8045	10366.2	125.413	0.879457			0.713865
cDKO	4			18558.3	355.53	0.501596	0.457695	0.51702	0.633465	0.308927
cDKO	5	52.171	42.6891
cDKO	5			14160.2	322.983
cDKO	5	30.3273	28.3553
cDKO	5	57.0808	45.2175	17690.4	191.939	1.54142	0.970328	0.822305	0.906561	0.587513
cDKO	5	47.1276	39.9554	5007.32	49.8431	0.737574	0.705873	0.767524	0.906224	0.678589
cDKO	5	47.0274	36.657	14616.7	198.469	0.728195	0.800554	0.839366	0.813215	0.572046
cDKO	5	34.2351	32.8135	13144.5	188.529	0.754722	0.876747	0.905488	0.920198	0.732317
cDKO	5	47.5952	36.3356	15014.6	318.649		0.61126	0.714239	0.765101	0.450686
cDKO	6	20.0735	28.6136	5285.64	76.2081	0.878301	0.930151	0.980476	0.843467	0.637871
cDKO	6	22.2111	32.1884	5600.59	73.9014	0.666496	0.722911	0.635012	0.706324	0.368402
cDKO	6			13887.9	232.877	0.437798	0.849477	0.952028	0.846301	0.506309
cDKO	6	8.55043	26.5646	6684.57	92.1391	0.599145	0.677285	0.721168	0.694776	0.359391
cDKO	6	24.3153	32.0211	9370.12	99.5007	0.737355	0.667745	0.750255	0.685303	0.514144
cDKO	6	23.3467	31.5421	13460.7	284.444	1.02962		0.911782	0.893117	0.644948
cDKO	6			8394.16	116.914	0.718703		0.69618	0.711277	0.389375
cDKO	6	14.7295	28.6898	11339.7	129.547	0.747603		0.729667	0.715182	0.340374
cDKO	6	64.8297	47.3325	23492.4	475.426	0.680072	0.707395	0.757689	0.72205	0.505376
cDKO	6	37.7088	30.5475	13814.1	176.242	0.855974	0.699648		0.780077
cDKO	6	32.9993	30.7877	13286.1	165.845	0.718742	0.771298	0.749035	0.782065	0.475083
control	1	3.64061	30.4794	5537.11	54.9223	0.76597	0.650806	0.802658	0.674437	0.433834
control	1	0.300601	24.133
control	1	11.69	24.6478	6177.98	93.5632	0.958301	0.971872	0.921529	0.836345	0.581253
control	1			9298.71	85.6835	1.25504	1.02106	1.07174	1.01934	0.769736
control	1	1.36941	25.8824	5206.91	61.2077	0.764628	0.738658	0.793788	0.730389	0.633183
control	2	5.37742	28.3503	11513.1	196.079	0.824561	1.11214	1.07067	1.01004	0.7636
control	2	8.08283	32.5434
control	2	2.07081	27.3469	1279.91	13.2586		1.28387	0.708536	0.95481	0.620749
control	2	15.8651	28.8214	11611.3	136.268	0.628863	0.725124	0.791288	0.799723	0.564337
control	2	7.81563	32.1545	17353.5	359.356
control	2	5.71142	32.3595	18129.3	219.91	0.536749	0.667435	0.644452	0.67243	0.299581
control	2			2061.77	39.9534	1.29831	1.77973	1.57601	1.10005	1.45686
control	2	16.1657	27.4693	634.766	9.53476		2.5145	2.01221	1.61157	2.2338
control	2	10.2204	36.1545	2108.76	24.475	1.36555	1.86096	1.45564	1.08228	1.27629
control	2	0.267201	20.6111	493.164	5.18508	1.41657
control	3			579.834	9.67762	2.07379
control	3	1.33601	26.7185
control	3	2.77221	27.1413
control	3					0.931156
control	3			10133.7	137.75	0.786841			0.816346
control	3			5433.35	44.6861	0.802644	0.805865	0.646152	0.612844	0.323012
control	3	4.70942	23.4406	3057.86	36.0848	0.845644			1.01045
control	3			2797.24	32.0361	0.936269	1.04625	0.7453	0.755969	0.438014
control	4	3.47361	34.663	4642.33	64.1128	0.911234	1.1905	1.3598	1.08455	1.09222
control	4	16.7001	34.1307	16315.9	205.748	0.639395	0.652866	0.60541		0.370997
control	4	2.07081	28.0998
control	4	2.60521	30.5274	7944.95	89.0906	1.43752	1.45826	1.2419	0.984594	0.964345
control	4			4118.65	49.4941	1.17771	1.22224	1.15482	0.996757	1.06941
control	4			6605.83	51.692	0.681708	0.723946	0.677793	0.647562	0.304206
control	4	8.11623	26.2761
control	4	0.701403	25.5717				1.96567	1.46209	0.666258	1.5237
control	4	3.34001	26.0994	8700.56	123.714	1.09889	1.297	1.16968	1.01364	1.03401
control	4			4700.32	48.3634	1.22452	0.997648	1.01425	0.931651	0.823187
control	4	1.1022	26.4222	3946.53	40.2716	1.47383	1.3499	1.26162	1.05448	0.941128
control	4	7.04743	43.6859	39141.8	914.529	0.440056	0.845751	0.938713	0.941086	0.769285
control	4	13.1263	32.6208	17382.8	323.404	0.748189	0.797619	0.794695	0.862226	0.625
control	4			13433.8	263.39	0.666264	0.680887	0.77004	0.843165	0.594792
control	4			6103.52	109.926	0.69761		1.36048	1.38299	1.31652
control	4			10705	124.979	0.924936			1.02625
control	4	0.534402	36.4417	4198	40.3237	0.310678		0.550138	0.760819	0.491134
control	4	5.84502	35.4926							0.982889
control	4	7.58183	32.441
control	4	4.80962	40.6479	9573.97	113.607	1.42313	1.30535	1.14727	1.20579
control	5	3.90782	36.0254	6452.64	71.324
control	5	12.9927	32.473	16821.3	230.235	0.699138	0.879521	0.917994	0.890398	0.71006
control	5	12.2912	39.5922	13962.4	134.749	0.85684	0.842127	0.801704	0.756347	0.615687
control	5	2.60521	27.1458	619.507	9.59483		1.394	1.69817	1.10895	2.04573
control	5	11.5898	34.9671	9061.28	121.258	1.27773	1.32375	1.08808	1.10152	0.832031
control	5	8.35003	28.2174	8984.98	106.833	1.26382	1.28993	1.14699	1.04583	0.829783
control	6	3.20641	31.784	450.439	4.76652	1.06914	1.05011		0.963696
control	6	8.24983	36.945	14279.8	232.954
control	6	4.57582	31.1879	5360.11	51.7134	0.485917			0.956974
control	6			3289.18	38.7111	1.37505		1.23307	1.0938	1.22818
control	6								1.08515
control	6			6462.4	77.2804	0.358876	0.690761	0.706054	0.716548	0.46065
control	6	1.26921	31.6639	8463.74	136.835	0.785846	1.00115	1.01703	0.865171	0.79062
control	6	0.701403	28.9607	6447.75	120.946	1.02422			1.04921
control	6	2.80561	50.3121	19220	368.902	0.722315	0.99393	1.15263	1.09651	0.905448
control	6	1.169	28.5201	13872.1	189.03	0.707158
control	6								1.04529
control	6								0.912535
control	6	36.8403	42.0717
control	6	2.93921	22.9981
control	6	14.8631	32.3262	11129.8	115.316	1.1024	1.06221	0.944117	0.948809	0.75015
control	6	4.67602	28.1867	5071.41	76.246	0.910474	0.992654	0.991815	0.872311	0.711122

## Sheet: Fig. 2
Sucrose experiment:			Panel b	Panel c	Panel d	Panel e			Panel f				40 Hz train experiment:			Panel h	Panel i		Sucrose recovery experiment:			Panel k	Panel l		Panel m
	Group	Batch	RRP size (pC)	Pves	250/500	k2 0 mM	k2 250 mM	k2 500 mM	deltaE 0 mM	deltaE 250 mM	deltaE 500 mM			Group	Batch	R1/1st	EPSC amp R1			Group	Batch	Refilled pool	k2 initial	k2 recov	deltaE initial	deltaE recov
	cDKO	1	2675.16	0.103774	0.84982									cDKO	1	0.666409	8.41553			cDKO	1	0.7438	3.40514		-10.4984
	cDKO	1	2344.08	0.0660589	0.754842		0.528707	3.40514		-8.63582	-10.4984			cDKO	1	0.335243	2.89307			cDKO	1	0.791194	4.31197	3.11663	-10.7345	-10.4099
	cDKO	1	2609.82	0.110255	0.606353	0.000655798	0.348323	4.31197	-1.94348	-8.21852	-10.7345			cDKO	1	0.643229	4.52271			cDKO	2	0.860791	5.09608		-10.9016
	cDKO	2	487.877	0.0903899	1.29387		1.56167	5.09608		-9.7189	-10.9016			cDKO	2	0.405473	1.49231			cDKO	2	0.921004	5.14145	3.06614	-10.9105	-10.3936
	cDKO	2	2307.68		0.952543	0.000683536	0.813048	5.14145	-1.98491	-9.06618	-10.9105			cDKO	2	0.394124	3.38989			cDKO	2	0.803355	2.96383	2.25949	-10.3596	-10.0883
	cDKO	2	4096.58	0.0556736	0.867802	0.000497723	0.676621	2.96383	-1.66767	-8.8825	-10.3596			cDKO	2	0.586141	4.51233			cDKO	2	0.674734	4.22491		-10.7141
	cDKO	2	886.263	0.0813805	0.83445			4.22491			-10.7141			cDKO	2	0.610542	8.07373			cDKO	2	0.867131	4.43778	3.19687	-10.7633	-10.4353
	cDKO	2	1325.3	0.0372575	0.879438		0.711723	4.43778		-8.93307	-10.7633			cDKO	2	0.370413	4.67041			cDKO	3	0.649452	5.78568	1.92208	-11.0285	-9.92655
	cDKO	3	1069.01	0.0143216	0.636147		0.453165	5.78568		-8.48164	-11.0285			cDKO	3	0.717027	8.73352			cDKO	3		4.72574		-10.8262
	cDKO	3	319.183	0.238962	0.753494	0.00296834	0.681854	4.72574	-3.45339	-8.8902	-10.8262			cDKO	3	0.657082	8.59131			cDKO	3	0.746596	6.89706		-11.2042
	cDKO	3	650.647	0.100404	0.802828		0.785224	6.89706		-9.03135	-11.2042			cDKO	3	0.613306	2.96509			cDKO	3	0.885405	6.01049	3.68139	-11.0666	-10.5764
	cDKO	3	701.026	0.113662	0.807404	0.0012614	0.73527	6.01049	-2.59761	-8.96562	-11.0666			cDKO	3	0.596665	7.12036			cDKO	3	0.801492	3.8226		-10.6141
	cDKO	3	2790.85	0.151336	0.844059									cDKO	3	0.423346	1.62476			cDKO	3		5.2217		-10.926
	cDKO	3	1067.34	0.0857356	0.804403		0.682139	3.8226		-8.89062	-10.6141			cDKO	3	0.557838	5.4541			cDKO	4	0.771687	6.35197	0.852055	-11.1219	-9.11304
	cDKO	3	837.586	0.168095	0.551703			5.2217			-10.926			cDKO	3	0.960446	3.2605			cDKO	4	0.835478
	cDKO	4	3462.22	0.00929679	0.591159		1.09573	6.35197		-9.36457	-11.1219			cDKO	4	0.445638	5.52124			cDKO	4	0.81389
	cDKO	4	846.269	0.0286829	1.45742									cDKO	4	0.644388	4.51355			cDKO	5	0.617043		0.36847		-8.27474
	cDKO	4	2069.71	0.00324055	0.908942									cDKO	4	0.694438	9.36584			cDKO	5	0.717836
	cDKO	5	3629.2	0.00377442	1.25683									cDKO	4	0.760695	4.51477			cDKO	6	0.757574
	cDKO	5	4363.6	0.0132893	0.930114									cDKO	4	0.728017	6.78162			cDKO	6	0.773065
	cDKO	6	2110.02	0.0152185	0.54461									cDKO	4	0.448049	1.91345			cDKO	6	0.976464	6.30707	3.67984	-11.1148	-10.576
	cDKO	6	4174.88	0.0331319	0.774771									cDKO	4	0.76739	10.5713			cDKO	6	0.918499	7.23983	3.1941	-11.2527	-10.4344
	cDKO	6	7070.12	0.0318859	0.492314									cDKO	4	0.481104	1.55396			cDKO	2		5.96252	2.40953	-11.0586	-10.1526
	cDKO	6	1847.46	0.0888978	1.20518									cDKO	4	0.643512	5.0946			cDKO	2		4.50332		-10.778
	cDKO	6	1493.34	0.0874947	0.664781									cDKO	4	0.634297	5.14282			control	1	0.807609	1.94475		-9.93827
	cDKO	6	664.01	0.053157	0.907501									cDKO	4	0.590812	10.1257			control	1	0.760771	1.78172		-9.85072
	control	1	3444.2	0.0202955	0.423514	0.000186859	0.203254	1.94475	-0.687986	-7.67984	-9.93827			cDKO	5	0.64137	5.82886			control	1	0.807664	2.07763	2.07812	-10.0044	-10.0046
	control	1	3604.84	0.024952	0.0644156	0.00010924		1.78172	-0.15118		-9.85072			cDKO	5	0.572703	2.11548			control	1	0.876197	4.97585		-10.8777
	control	1	2031.66	0.0815415	0.172336	0.000106349		2.07763	-0.124357		-10.0044			cDKO	5	0.585921	5.29846			control	2	0.826128	2.51481	2.43625	-10.1953	-10.1636
	control	1	1318.06	0.0307183	0.436181	0.000131033	0.242355	4.97585	-0.33308	-7.85579	-10.8777			cDKO	5	0.605641	5.43945			control	2	0.794948	2.11409	1.94819	-10.0218	-9.94004
	control	2	1128.32	0.0502804	0.304763	5.72574e-05	0.151959	2.51481	0.494812	-7.38899	-10.1953			cDKO	5	0.547229	9.58252			control	2		2.66862		-10.2547
	control	2	3086.12	0.00873303	0.303233	0.000113095	0.13851	2.11409	-0.185855	-7.29633	-10.0218			cDKO	6	0.727154	3.06458			control	2	0.880785	2.19704	2.21715	-10.0603	-10.0694
	control	2	733.191	0.0572524	0.377014	1.95205e-05	0.179475	2.66862	1.5709	-7.55542	-10.2547			cDKO	6	0.616188	2.69958			control	2	0.792473	1.04367	1.48064	-9.31588	-9.66562
	control	2	1372.08	0.109565	0.302814	0.000244268	0.137433	2.19704	-0.955897	-7.28853	-10.0603			cDKO	6	0.375471	4.86938			control	2	0.784318	1.91845	1.9834	-9.92466	-9.95796
	control	2	2018.9		0.327753	0.000282593	0.127402	1.04367	-1.10164	-7.21273	-9.31588			cDKO	6	0.694428	3.65906			control	2	0.881335	1.86337		-9.89553
	control	2	536.937	0.0277496	0.414038	0.000182232	0.16052	1.91845	-0.66291	-7.4438	-9.92466			cDKO	6	0.50021	14.5447			control	3	0.798869	2.84292	2.52656	-10.318	-10.2
	control	2	2372.55	0.0703957	0.316374	7.06654e-05		1.86337	0.284414		-9.89553			cDKO	6	0.667495	7.04651			control	4	0.825491	15.847	5.67973	-12.0361	-11.01
	control	2	894.967	0.070187	0.238591									cDKO	6	0.617942	6.80664			control	4	0.790837
	control	3	736.093	0.0896729				2.84292			-10.318			control	1	0.591913	3.2074			control	5	0.626847	1.20134	0.584027	-9.45658	-8.73533
	control	3	2626.72	0.0738781	0.415385									control	1	0.858905	4.29138			control	5	0.663707
	control	3	478.331	0.0520878	0.82217									control	1	0.768493	10.5194			control	6	0.66936		0.512277		-8.60425
	control	4	4242.27	0.00925655	0.498796		0.288283			-8.02933				control	1	1.35589	6.57837			control	6	0.787565	1.52831	1.50672	-9.69731	-9.68308
	control	4	3130.42	0.0323963	0.604969			15.847			-12.0361			control	2	0.942812	9.77051			control	6	0.8
	control	4	2139.42	0.00394972	0.913756									control	2	0.880933	1.2915			control	6	0.836093	1.78424	1.82308	-9.85213	-9.87367
	control	5	3507.89	0.0120113	0.649607	9.20786e-06		1.20134	2.32231		-9.45658			control	2	0.803183	11.3654
	control	5	3966.31	0.00642484	0.737372									control	2	0.551379	5.04028
	control	6	3607.26	0.00814445	0.562505									control	2	1.38608	2.80701
	control	6	4111.66	0.0127694	0.458242									control	2	0.820859	3.67493
	control	6	3871.82	0.0070074	0.405084	0.000150191	0.283666	1.52831	-0.469539	-8.01318	-9.69731			control	2	1.76648	1.14502
	control	6	2478.12	0.0260148	0.754589		2.99075			-10.3687				control	3	0.814992	2.80701
	control	6	3720.7	0.0401204	0.39975		0.255041	1.78424		-7.90681	-9.85213			control	3	1.22071	2.23816
	cDKO	2					0.673359	5.96252		-8.87766	-11.0586			control	4	0.817752	4.43665
	cDKO	2					0.81597	4.50332		-9.06976	-10.778			control	4	0.66661	9.59839
	cDKO	6					0.381168			-8.30863				control	4	1.50058	12.5934
	cDKO	6					2.03172			-9.98202				control	4	1.36941	6.24695
	cDKO	6				0.00231507		6.30707	-3.20482		-11.1148			control	4	0.716676	4.62707
	cDKO	6				0.000826102	0.64453	7.23983	-2.17435	-8.83391	-11.2527			control	4	1.6699	0.524902
														control	4	1.37855	4.26758
														control	4	1.15468	5.75012
														control	4	0.971391	22.5891
														control	4	0.92767	6.73218
														control	4	1.03165	10.5847
														control	5	0.948089	12.63
														control	5	0.806455	8.44849
														control	5	0.719231	4.36218
														control	5	0.952909	5.71838
														control	6	0.787985	3.6908
														control	6	1.34775	5.74341
														control	6	0.908977	8.83789
														control	6	0.962222	5.78308
														control	6	0.675869	2.54028

## Sheet: Fig. 3
		Panels d - f	Panels g - h		Expression levels:			Panel c
Group	Batch	STP ratio	EPSC recovery			Group	Batch	Norm synaptic tom-1
cDKO	1	0.402536	0.622591			control	1	0.713309
cDKO	1	0.472666	0.554754			control	1	0.811822
cDKO	1	0.534617	0.608995			control	1	1.21038
cDKO	1	0.354647				control	1	1.43277
cDKO	1	0.213534	0.540668			control	1	0.78293
cDKO	2	0.698535	0.629247			control	1	1.04879
cDKO	2	0.1844	0.315748			control	1	1.08769
cDKO	3	0.317455	0.492728			control	1	1.06654
cDKO	3	0.172857				control	1	0.973958
cDKO	3	0.256587	0.483708			control	1	1.09496
cDKO	3	0.324854				control	1	1.15246
cDKO	4	0.425049	0.504717			control	1	1.26577
cDKO	4	0.293364	0.386522			control	1	0.745069
cDKO	4	0.231253	0.504034			control	1	0.55418
cDKO	4	0.307833	0.40293			control	1	0.967771
cDKO	4	0.252575	0.426376			control	1	1.0916
cDKO	4	0.581862	0.634047			Cre	1	0.29134
Hybrid	1	0.37751	0.54477			Cre	1	0.41688
Hybrid	1	0.406153	0.658161			Cre	1	0.434178
Hybrid	1	0.229401	0.416384			Cre	1	0.320012
Hybrid	1	0.243275	0.348932			Cre	1	0.384281
Hybrid	1	0.717283				Cre	1	0.509297
Hybrid	1	0.493438	0.873234			Cre	1	0.337418
Hybrid	1	0.489476	0.720108			Cre	1	0.309743
Hybrid	2	0.437508	0.39288			Cre	1	0.336571
Hybrid	2	1.21628	0.2979			Cre	1	0.439974
Hybrid	3	0.48125	0.415395			Cre	2	0.423589
Hybrid	3	0.378534	0.908382			Cre	2	0.45245
Hybrid	3	0.377138				Cre	2	0.474474
Hybrid	4	1.14005	0.587985			Cre	2	0.480321
Hybrid	4	1.02132				Cre	2	0.484369
Hybrid	4	0.493735	0.833948			Cre	2	0.493926
Hybrid	4	0.557694	0.993325			Cre	2	0.341459
Hybrid	4	0.62253	1.05003			Cre	2	0.421674
Hybrid	4	0.658074	0.852369			Cre	2	0.727638
Hybrid	4	0.331023	0.486279			Cre	2	0.663729
Hybrid	4	0.428035	0.659838			Cre	3	0.205619
Hybrid	4	0.339288	0.716512			Cre	3	0.142689
WT	1	1.46727	1.74594			Cre	3	0.246125
WT	1	0.748567				Cre	3	0.266975
WT	1	1.35736	1.99434			Cre	3	0.11504
WT	1	1.41842	2.29478			Cre	3	0.143154
WT	1	1.96464	2.74956			Cre	3	0.12939
WT	1	0.73949	1.15323			Cre	3	0.0951376
WT	1	1.19386	2.63697			Cre	3	0.164273
WT	2	1.19052	1.19869			Cre	3	0.203156
WT	2	0.640866	1.15242			control	2	0.810384
WT	3	0.6022	0.848125			control	2	0.871811
WT	3	0.412394	0.620366			control	2	0.729541
WT	3	0.445982	0.953491			control	2	1.2242
WT	4	0.862572	1.23223			control	2	1.14454
WT	4	0.46633	0.803408			control	2	0.99883
WT	4	1.83078	2.61345			control	2	0.446407
WT	4	0.439119	1.14508			control	2	1.42531
WT	4	0.639847	1.19956			control	2	0.769656
WT	4	1.23005	1.90671			control	2	1.57932
WT	4	0.761546	1.61966			control	3	0.862877
WT	4	0.576682	0.804801			control	3	1.17769
WT	4	0.462629	0.913333			control	3	0.73118
						control	3	0.766063
						control	3	0.924576
						control	3	1.0852
						control	3	1.01393
						control	3	1.03953
						control	3	1.39896
						Mut	1	1.99502
						Mut	1	2.28906
						Mut	1	2.55199
						Mut	1	5.26685
						Mut	1	0.949397
						Mut	1	1.9577
						Mut	1	1.34602
						Mut	1	1.74501
						Mut	1	1.51098
						Mut	1	1.39671
						Mut	1	1.83793
						Mut	1	1.43632
						Mut	1	1.98756
						Mut	1	0.78146
						Mut	1	1.9914
						Mut	2	1.19832
						Mut	2	2.87816
						Mut	2	1.42377
						Mut	2	1.32382
						Mut	2	0.777212
						Mut	2	0.565958
						Mut	2	1.92956
						Mut	2	3.24779
						Mut	2	1.29894
						Mut	2	1.18356
						Mut	3	1.86331
						Mut	3	0.954644
						Mut	3	0.751993
						Mut	3	2.44539
						Mut	3	1.63029
						Mut	3	1.29929
						Mut	3	1.19544
						Mut	3	1.9106
						Mut	3	1.81836
						Mut	3	0.57059
						WT	1	0.738081
						WT	1	0.751556
						WT	1	1.37687
						WT	1	0.69601
						WT	1	1.14654
						WT	1	2.88118
						WT	1	0.373511
						WT	1	1.20113
						WT	1	2.01378
						WT	1	0.830679
						WT	1	1.6586
						WT	1	1.3376
						WT	1	1.00925
						WT	2	0.973831
						WT	2	1.36623
						WT	2	1.00348
						WT	2	0.571636
						WT	2	0.728996
						WT	2	1.60864
						WT	2	1.62836
						WT	2	0.869491
						WT	2	1.37489
						WT	2	0.777132
						WT	3	1.42363
						WT	3	0.896341
						WT	3	1.06193
						WT	3	1.10632
						WT	3	0.6403
						WT	3	1.30455
						WT	3	0.695455
						WT	3	0.88681
						WT	3	1.25611
						WT	3	0.793876

## Sheet: Fig. 7
		Panels b - c	Panel d - e	Not shown			Expression levels:			Panel g
Group	Batch	STP ratio	EPSC recovery	EPSCamp	PPR			Group	Batch	Norm synaptic tom1
control	1	1.43902	1.16625	1351.32	1.83966			cDKO	1	0.187633
control	1	0.91627	0.579514	9243.16	1.19506			cDKO	1	0.203705
control	1	0.84886	1.2215	12316.9	0.950942			cDKO	1	0.176611
control	1	0.860804	0.833813	12312.6	1.09676			cDKO	1	0.150617
control	1	1.23603	1.51758	1212.77	1.82335			cDKO	1	0.154023
control	4	0.295131	0.683993	3861.08	0.973443			cDKO	1	0.248114
control	4	0.591701	0.819006	7780.76	0.890571			cDKO	1	0.312407
control	4	0.180318	0.600927	19970.7	0.385391			cDKO	1	0.230383
control	4	0.388989	0.472877	12227.8	0.791255			cDKO	1	0.251993
control	5	0.663699	1.17082	4833.07	1.10254			cDKO	1	0.171169
control	5	1.13506	1.83971	1782.84	1.55033			cDKO	2	0.199029
control	5	0.752667	1.28514	9441.53	1.1653			cDKO	2	0.246169
control	6	0.318973	0.59117	5928.95	0.851709			cDKO	2	0.155922
control	6	1.07361	1.30097	3793.33	1.50032			cDKO	2	0.296963
control	7	1.22144	0.705718	4616.7	1.45135			cDKO	2	0.225307
control	7	1.63097	0.908339	447.388	1.4809			cDKO	2	0.267698
control	7	0.723891	0.91905	4684.14	1.11727			cDKO	2	0.24201
control	7	0.903843	1.18458	5058.9	1.35778			cDKO	2	0.221155
control	8	0.274782	0.687593	8262.94	0.64042			cDKO	2	0.271752
control	8	0.422483	0.795819	12373.7	0.802792			cDKO	2	0.228224
control	8	0.519645	0.529488	10237.4	1.15382			cDKO	3	0.156609
cDKO	1	0.721688	0.440142	5524.29	1.15678			cDKO	3	0.251312
cDKO	1	0.467558	0.56882	9491.58	0.833451			cDKO	3	0.220933
cDKO	1	0.829824	0.803152	2840.58	1.10765			cDKO	3	0.215069
cDKO	1	0.458756	0.550149	31890.9	0.645742			cDKO	3	0.308592
cDKO	1	0.312845	0.571222	16682.7	0.538397			cDKO	3	0.180018
cDKO	2	0.354617	0.432393	3728.03	0.653078			cDKO	3	0.240893
cDKO	2	0.457038		2983.4	0.796236			PB	1	2.14819
cDKO	3	0.607627		1664.43	0.893473			PB	1	2.52679
cDKO	3	0.550266	0.322521	16052.2	0.827452			PB	1	2.03129
cDKO	3	0.299496	0.675784	13817.1	0.600892			PB	1	1.11441
cDKO	3	0.611006	0.67988	9870.91	0.979657			PB	1	0.700785
cDKO	3	0.467549	0.340425	7542.11	0.700655			PB	1	0.964779
cDKO	4	0.380833	0.460217	7821.04	0.833463			PB	1	1.65949
cDKO	4	0.125019	0.225586	12039.2	0.471534			PB	1	1.92498
cDKO	4	0.325841	0.318653	14854.1	0.707359			PB	1	0.379128
cDKO	5	0.399405	0.718052	6155.4	0.723847			PB	1	0.43081
cDKO	5	0.512394	0.604497	17432.9	0.724669			PB	2	0.967557
cDKO	5	0.406571	0.607002	17759.4	0.715469			PB	2	2.84449
cDKO	5	0.447336	0.587645	8807.98	0.838819			PB	2	3.39593
cDKO	5	0.523641	0.255679	6389.77	0.775576			PB	2	3.324
cDKO	6	0.667498	0.514899	3425.29	1.14522			PB	2	1.47072
cDKO	6	0.272832	0.69822	4524.54	0.686632			PB	2	2.18411
cDKO	7	0.302951	0.67876	4653.93	0.752131			PB	2	0.898431
cDKO	8	0.30224	0.524638	12700.2	0.794935			PB	2	3.22139
cDKO	8	0.275419		8596.19	0.684252			PB	2	2.91498
dSNARE	3	0.289496	0.68508	7977.9	0.736898			PB	2	0.640597
dSNARE	3	0.151074	0.403826	6452.03	0.543941			PB	2	3.22999
dSNARE	3	0.423734	0.64258	1072.39	0.832954			PB	3	0.901862
dSNARE	3	0.652997	0.552185	3981.32	1.0893			PB	3	0.31723
dSNARE	5	0.585393		16671.8	0.755629			PB	3	0.84219
dSNARE	5	0.251063	0.720258	13062.1	0.650063			PB	3	1.02885
dSNARE	6	0.705523		1348.27	1.35129			PB	3	0.683881
dSNARE	7	0.467225	0.378172	6052.25	1.02209			PB	3	0.233596
dPB	2	0.361912	0.682382	10941.8	0.710381			PB	3	0.482945
dPB	2	0.309144	0.575457	13036.5	0.657662			PB	3	0.75068
dPB	4	0.296984	0.629774	21044.9	0.668503			PB	3	1.2257
dPB	4	0.529136	0.633145	9112.55	0.797053			PB	3	0.40106
dPB	5	0.414483	0.729238	12668.5	0.729909			WDonly	1	0.339319
dPB	5	0.518453	0.622668	2414.55	1.24216			WDonly	1	0.85214
dPB	5	0.346695	0.257873	2040.41	0.845348			WDonly	1	0.696951
dPB	5	0.29495	0.284007	6164.55	0.656436			WDonly	1	0.654198
dPB	8	0.327286	0.519787	2456.05	0.887674			WDonly	1	0.616701
dPB	8	0.307839		5442.5	0.761355			WDonly	1	1.03822
dPB	8	0.391708	0.467343	10835.6	0.778178			WDonly	1	0.460908
dPB	8	0.364487	0.410475	15908.2	0.63417			WDonly	1	0.480162
dPB	8	0.397231	0.481748	7495.12	0.815961			WDonly	1	0.79882
FA	1	0.577193		13220.2	0.894367			WDonly	1	0.557672
FA	1	0.738712	0.788451	2284.55	1.35293			WDonly	2	0.425302
FA	1	0.460296		13151.2	0.7647			WDonly	2	0.775382
FA	1	0.423484	0.406729	2073.97	0.843732			WDonly	2	0.947206
FA	1	0.503774	0.733566	16174.3	0.687547			WDonly	2	1.0731
FA	1	0.427486	0.573086	6990.36	0.915306			WDonly	2	0.550241
FA	1	0.372595	0.564905	7518.92	0.690965			WDonly	2	0.627771
FA	1	0.461745	0.642525	8639.53	0.858354			WDonly	2	0.781312
FA	2	0.736468	1.10409	3867.8	1.12893			WDonly	2	1.32288
FA	2	0.59707	0.639719	4124.76	1.00695			WDonly	2	1.02321
FA	4	0.396442	0.595629	13552.9	0.661878			WDonly	2	1.54468
FA	4	0.327247	0.489467	16211.5	0.582395			WDonly	3	0.582023
FA	5	0.418997	0.523842	25317.4	0.695998			WDonly	3	0.441973
FA	5	0.799819	1.34657	2698.36	1.10948			WDonly	3	0.572695
FA	5	0.400126	0.528024	13600.5	0.830768			WDonly	3	0.398285
FA	5	0.318606	0.566517	3011.47	0.696392			WDonly	3	0.338766
FA	8	0.517992	0.778042	3222.66	1.14034			WDonly	3	0.498183
FA	8	0.503429	0.733626	2847.9	1.2291			WDonly	3	0.505589
WDonly	3	0.609095	0.358482	4549.87	1.02931			WDonly	3	0.548663
WDonly	3	0.515809	0.767652	7817.99	0.760091			WDonly	3	0.331219
WDonly	3	0.381317	0.613775	11956.8	0.79173			WDonly	3	0.311922
WDonly	3	0.221991	0.527362	3957.82	0.629732			WDonly	3	0.336233
WDonly	3	0.274126	0.366382	10391.2	0.61069			WDonly	3	0.38984
WDonly	3	0.546272	0.554702	12695.9	0.809048			WDonly	3	0.323022
WDonly	5	0.516596	0.621524	7925.41	0.848209			WDonly	3	0.501905
WDonly	5	0.334422	0.381569	16626.6	0.601813			deltaSNARE	1	0.765223
WDonly	5	0.152892	0.461303	3297.42	0.653216			deltaSNARE	1	0.46266
WDonly	6	0.555667		1524.05	1.06127			deltaSNARE	1	0.531665
WT	1	1.91497	2.13804	2878.42	1.93087			deltaSNARE	1	0.471006
WT	1	1.37794	1.87219	2672.73	1.47066			deltaSNARE	1	0.63404
WT	1	1.25477	2.27476	1983.64	1.42523			deltaSNARE	1	0.705836
WT	1	1.94044	1.7386	1598.51	2.00725			deltaSNARE	1	0.30577
WT	1	1.19849	1.77604	8892.82	1.35367			deltaSNARE	1	0.32708
WT	2	1.05161	1.64849	3701.78	1.32762			deltaSNARE	1	0.322188
WT	2	2.79866	3.90927	1737.06	2.42375			deltaSNARE	1	1.06688
WT	2	0.899943	1.34522	5392.46	1.23124			deltaSNARE	2	0.368721
WT	2	0.416858	0.59917	9014.89	0.778402			deltaSNARE	2	1.14875
WT	3	0.539055	1.51207	316.467	2.25458			deltaSNARE	2	0.587637
WT	3	2.49043	1.53704	606.079	2.32125			deltaSNARE	2	0.371977
WT	3	2.92824	2.23799	1037.6	1.91529			deltaSNARE	2	0.419961
WT	3	0.830711	0.527774	7601.93	1.08065			deltaSNARE	2	0.417165
WT	3	0.961226		1763	1.12498			deltaSNARE	2	0.315638
WT	3	2.2034	2.55997	1203.31	2.46741			deltaSNARE	2	0.413283
WT	5	1.19286	1.34299	3674.32	1.59203			deltaSNARE	2	0.425855
WT	5	1.29623	1.77537	3964.23	1.54981			deltaSNARE	2	0.508761
WT	5	1.01401	0.597801	4836.43	1.3338			deltaSNARE	2	0.544261
WT	5	0.927502	1.03806	3342.28	1.28068			deltaSNARE	3	0.308432
WT	5	0.972634	1.31276	3724.67	1.23048			deltaSNARE	3	0.275016
WT	5	0.326455	0.536384	7927.25	0.828881			deltaSNARE	3	0.284838
WT	7	1.59543	1.85009	853.882	2.0218			deltaSNARE	3	0.322245
WT	7	0.633851	0.913192	11662	0.935521			deltaSNARE	3	0.226279
WT	7	1.51929		324.402	1.63594			deltaSNARE	3	0.394704
WT	7	0.617063	0.871587	11718.1	0.975572			deltaSNARE	3	0.429019
WT	8	0.650365	0.729395	6602.17	1.25432			deltaSNARE	3	0.206316
WT	8	0.275368	0.639924	17521.4	0.648657			deltaSNARE	3	0.461317
								deltaSNARE	3	0.192637
								deltaSNARE	3	0.283302
								deltaSNARE	3	0.241787
								deltaSNARE	3	0.328358
								deltaSNARE	3	0.215205
								deltaSNARE	3	0.237531
								deltaSNARE	3	0.213016
								deltaSNARE	3	0.295586
								WT	1	2.10315
								WT	1	0.784114
								WT	1	0.388942
								WT	1	0.60774
								WT	1	0.928777
								WT	1	1.02158
								WT	1	1.69309
								WT	1	1.30196
								WT	1	1.03332
								WT	1	0.174377
								WT	2	0.770888
								WT	2	2.66197
								WT	2	1.27605
								WT	2	2.1601
								WT	2	2.67321
								WT	2	1.92212
								WT	2	1.80831
								WT	2	2.50598
								WT	2	1.50257
								WT	2	2.4846
								WT	3	0.339826
								WT	3	0.282194
								WT	3	0.557819
								WT	3	0.333923
								WT	3	0.2482
								WT	3	0.151788
								WT	3	0.319332
								WT	3	0.382578
								WT	3	0.227023
								FA	1	0.164149
								FA	1	0.250708
								FA	1	0.904228
								FA	1	0.277222
								FA	1	0.198506
								FA	1	0.239226
								FA	1	0.42568
								FA	1	0.455668
								FA	1	0.212747
								FA	1	1.02836
								FA	2	1.00995
								FA	2	0.792575
								FA	2	1.84206
								FA	2	1.29209
								FA	2	0.8783
								FA	2	0.639968
								FA	2	1.43416
								FA	2	0.567721
								FA	2	0.491098
								FA	2	0.861735
								FA	3	0.536636
								FA	3	0.24062
								FA	3	0.333177
								FA	3	0.459518
								FA	3	0.304246
								FA	3	0.341002
								FA	3	0.642736
								FA	3	0.560866
								FA	3	0.352133
								FA	3	0.204255
								FA	3	0.254296
								FA	3	0.385308
								FA	3	0.238151
								FA	3	0.304695
								control	1	1.01882
								control	1	0.748472
								control	1	1.11523
								control	1	1.05917
								control	1	0.444304
								control	1	1.92787
								control	1	0.759108
								control	1	1.01357
								control	1	1.03388
								control	1	0.879574
								control	2	1.28655
								control	2	0.905974
								control	2	0.795696
								control	2	0.581722
								control	2	1.02658
								control	2	0.741355
								control	2	1.069
								control	2	1.158
								control	2	1.47629
								control	2	0.958819
								control	3	0.991747
								control	3	1.06758
								control	3	1.042
								control	3	1.16588
								control	3	1.07314
								control	3	1.02394
								control	3	0.63571

## Sheet: Fig. 8
		Panels c - e	Panels f - g	Not shown		Expression levels:			Panel b
Group	Batch	STP ratio	EPSC recovery	PPR			Group	Batch	Norm synaptic tom-1
Core	1	0.533934	1.03574	0.961057			cDKO	1	0.278847
Core	1	0.657482	1.13462	1.17701			cDKO	1	0.378388
Core	1	0.88502		1.11266			cDKO	1	0.253591
Core	1	0.728137	0.989989	1.02009			cDKO	1	0.305588
Core	2	0.403707	0.794289	0.995083			cDKO	1	0.366406
Core	2	0.330563	0.567255	0.709628			cDKO	2	0.246833
Core	2	0.431002	0.36338	1.00379			cDKO	2	0.276094
Core	2	0.801817	0.33695	1.31134			cDKO	2	0.300978
Core	2	0.561667	0.659099	0.818472			cDKO	2	0.314392
Core	2	0.316788	0.496399	0.496866			cDKO	2	0.223174
Core	3	0.518467	0.92179	0.878997			cDKO	2	0.214593
Core	3	0.631192	0.88563	1.07861			cDKO	3	0.161224
Core	3	0.535211	1.9136	1.01826			cDKO	3	0.126488
Core	3	0.330909	0.586564	0.621649			cDKO	3	0.123658
Core	3	0.419732	0.732994	0.733562			cDKO	3	0.289761
Core	3	0.465963	0.562451	0.769694			cDKO	3	0.176984
Core	3	0.43378	0.531687	0.770791			cDKO	4	0.380064
Core	3	0.363394	0.51142	0.754831			cDKO	4	0.339494
Core	4	0.685558	1.34873	1.17962			cDKO	4	0.317558
Core	4	0.824604	2.01351	1.18523			cDKO	4	0.356798
Core	4	0.60329	1.32461	1.24063			cDKO	4	0.494751
Core	4	0.794329	2.86111	1.28716			cDKO	4	0.588454
Core	4	0.723649	1.41188	1.39238			cDKO	4	0.481958
Core	4	0.516207		0.813555			control	1	0.549744
cDKO	1	0.295129	0.757224	0.598854			control	1	0.835305
cDKO	1	0.284473	0.611663	0.612324			control	1	1.34689
cDKO	1	0.334755	0.387854	0.681257			control	1	1.23492
cDKO	1	0.256855	0.568139	0.630364			control	1	1.03314
cDKO	2	0.450002	0.563049	0.778883			control	2	1.47021
cDKO	2	0.402845	0.384943	0.796391			control	2	1.0941
cDKO	2	0.412135	0.527273	0.747688			control	2	0.986825
cDKO	2	0.346371	0.571638	0.756048			control	2	0.634247
cDKO	2	0.523364		0.862483			control	2	0.812531
cDKO	3	0.367416	0.514771	0.60668			control	2	1.00208
cDKO	3	0.39499	0.70836	0.702682			control	3	0.933854
cDKO	3	0.215692	0.612515	0.462317			control	3	0.841452
cDKO	3	0.246859	0.538201	0.526807			control	3	0.560304
cDKO	3	0.383318	0.44668	0.85895			control	3	1.5646
cDKO	3	0.331919	0.642789	0.816263			control	3	0.909762
cDKO	3	0.290017	0.599407	0.631067			control	3	1.19002
cDKO	4	0.496049	0.50775	1.13749			control	4	1.2228
cDKO	4	0.321988	0.529846	0.893057			control	4	1.1833
cDKO	4	0.339273	0.497537	0.648941			control	4	0.652096
cDKO	4	0.210325	0.321125	0.571546			control	4	1.04706
LR	1	0.961697	1.22946	1.49452			control	4	0.894743
LR	1	2.24614	1.76323	2.61237			Core	1	0.382198
LR	1	0.753366	0.915221	1.3367			Core	1	1.51976
LR	1	1.01161		1.67935			Core	1	2.04188
LR	1	0.372089	0.961346	0.614139			Core	1	0.768541
LR	2	0.455018	0.545286	0.887876			Core	1	0.39106
LR	2	0.681239	0.751307	1.33494			Core	2	0.649473
LR	2	0.417281	0.578213	0.996417			Core	2	0.415024
LR	2	0.402656	0.472678	0.698029			Core	2	1.01488
LR	2	0.411629	0.62353	0.667614			Core	2	0.253842
LR	2	0.513144	0.67447	0.799978			Core	2	0.276928
LR	2	0.499755	0.762558	0.858019			Core	2	0.500373
LR	3	0.360908	0.479294	0.851334			Core	3	0.233887
LR	3	0.432797	0.503599	0.845114			Core	3	0.884432
LR	3	0.315062	0.425466	0.670834			Core	3	0.252681
LR	3	0.570898	0.661599	1.05356			Core	3	0.83871
LR	3	0.501769	1.17998	0.917197			Core	3	0.61502
LR	3	0.359021	0.936545	0.790061			Core	3	1.53731
LR	4	0.566331	1.04786	1.20499			Core	4	1.99865
LR	4	0.373795	0.634986	1.0176			Core	4	0.802612
LR	4	0.231736	0.445959	0.523465			Core	4	1.63867
LR	4	0.543072	1.07541	1.01453			Core	4	1.28249
LR	4	0.42115	0.649397	0.790546			Core	4	1.61742
WT	1	1.08482	2.08119	1.24329			Core	4	1.0126
WT	1	1.30244	2.04784	1.67152			LR	1	1.26892
WT	1	0.927349	1.13517	1.2518			LR	1	1.79147
WT	1	1.31793	2.59613	1.29604			LR	1	2.3199
WT	2	0.304575	0.787278	0.789665			LR	1	1.35709
WT	2	1.16369	2.26004	1.18432			LR	1	1.2014
WT	2	0.936885	1.07744	1.24692			LR	1	1.37199
WT	2	0.45727	0.792433	0.847653			LR	1	1.83015
WT	2	0.454126	0.57865	0.75973			LR	2	1.58981
WT	2	0.80951	0.701904	1.02047			LR	2	0.932416
WT	2	0.638898	0.662261	0.90644			LR	2	1.32307
WT	3	0.574482	0.894349	0.887067			LR	2	0.478152
WT	3	0.683386	0.863465	1.28809			LR	2	0.40149
WT	3	1.09727	1.64547	1.22474			LR	2	1.11736
WT	3	0.699543	0.909981	1.22536			LR	3	1.15551
WT	3	0.906436	1.30925	1.40671			LR	3	0.467676
WT	3	0.745319	0.82976	1.06782			LR	3	0.273707
WT	3	0.725431	1.16704	1.03401			LR	3	1.77506
WT	4	1.13817	1.65636	1.52867			LR	3	1.08283
WT	4	2.19945	4.69549	2.28449			LR	3	1.2501
WT	4	1.4852	2.88349	1.77926			LR	4	2.29006
WT	4	1.59846	1.9524	2.00493			LR	4	1.19895
							LR	4	1.16536
							LR	4	0.870481
							LR	4	0.79985
							LR	4	0.831751
							WT	1	1.39315
							WT	1	1.43218
							WT	1	2.40198
							WT	1	0.978825
							WT	1	1.40963
							WT	2	0.426745
							WT	2	1.05754
							WT	2	1.18476
							WT	2	1.04023
							WT	2	0.255703
							WT	2	0.520562
							WT	3	0.747017
							WT	3	0.579998
							WT	3	1.35124
							WT	3	0.447411
							WT	3	1.65639
							WT	3	0.221248
							WT	3	0.734432
							WT	4	0.813442
							WT	4	1.00504
							WT	4	1.5895
							WT	4	1.58914
							WT	4	1.04794
							WT	4	0.966799

## Sheet: SuppFig. 1
		Panel e	Panel f - g	Panel h		DIV7 vs DIV15:			Panel i - j	Panel k	Panel l		Western blots:
Group	Batch	Synaptic tom-1	Total dendrite length	Synapse density			Group	Batch	Total dendrite length	Synapse density	Synaptic tom-1
cdKO	1	618.57	1854.59	0.361266			DIV15_cdKO	1	1854.59	0.361266	618.57
cdKO	1	591.462	2900.79	0.42161			DIV15_cdKO	1	2900.79	0.42161	591.462		actin:
cdKO	1	552.374	1441.53	0.215743			DIV15_cdKO	1	1441.53	0.215743	552.374		Chemicon MAB1501
cdKO	1	642.828	1456.07	0.433359			DIV15_cdKO	1	1456.07	0.433359	642.828
cdKO	1	682.911	2063.76	0.391034			DIV15_cdKO	1	2063.76	0.391034	682.911
cdKO	1	563.82	4049.62	0.299535			DIV15_cdKO	1	4049.62	0.299535	563.82
cdKO	1	446.83	782.878	0.387034			DIV15_cdKO	1	782.878	0.387034	446.83
cdKO	1	399.609	928.992	0.273415			DIV15_cdKO	1	928.992	0.273415	399.609
cdKO	1	445.802	3034.56	0.337776			DIV15_cdKO	1	3034.56	0.337776	445.802
cdKO	1	211.71	1871.6	0.322719			DIV15_cdKO	1	1871.6	0.322719	211.71
cdKO	1	325.2	2475.3	0.41894			DIV15_cdKO	1	2475.3	0.41894	325.2
cdKO	1	196.743	755.11	0.199971			DIV15_cdKO	1	755.11	0.199971	196.743
cdKO	1	230.074	2523.62	0.297984			DIV15_cdKO	1	2523.62	0.297984	230.074
cdKO	1	300.214	2622.11	0.273063			DIV15_cdKO	1	2622.11	0.273063	300.214
cdKO	1	297.869	3263.24	0.316556			DIV15_cdKO	1	3263.24	0.316556	297.869
cdKO	1	306.575	2682.77	0.269125			DIV15_cdKO	1	2682.77	0.269125	306.575
cdKO	1	263.397	2184.65	0.296157			DIV15_cdKO	1	2184.65	0.296157	263.397
cdKO	1	333.147	1561.55	0.289456			DIV15_cdKO	1	1561.55	0.289456	333.147
cdKO	2		584.16	0.188305			DIV15_WT	1	1805.3	0.291364	1330.82
cdKO	2		828.624	0.202746			DIV15_WT	1	1274.63	0.484061	1807.96
cdKO	2		900.747	0.23203			DIV15_WT	1	1144.69	0.188698	1565.48
cdKO	2		1175.74	0.175208			DIV15_WT	1	4315.38	0.237059	1503.87		SNAP25:
cdKO	2		955.955	0.0533498			DIV15_WT	1	1375.38	0.375169	1528.95		Covance SMI-81R																		Group	Batch	% of WT (mean of replicates)
cdKO	2		983.409	0.251167			DIV15_WT	1	3361.94	0.206131	1721.09																				cdKO	m31	73.4381
cdKO	2		878.972	0.249155			DIV15_WT	1	1150.83	0.826361	1832.33																				cdKO	m32	85.9045
cdKO	2		1188.63	0.20696			DIV15_WT	1	2347.24	0.278625	1596.14																				cdKO	m35	83.128
cdKO	2		480.884	0.151804			DIV15_WT	1	3197.9	0.374308	1450.47																				cdKO	m36	73.9099
cdKO	2		641.755	0.182312			DIV15_WT	1	2086.91	0.35555	1430.94
cdKO	2		2096.85	0.216515			DIV15_WT	1	3741.88	0.251211	1612.67
cdKO	4		2779.66	0.303995			DIV15_WT	1	3774.38	0.343633	684.059
cdKO	4		1517.81	0.400577			DIV15_WT	1	1386.61	0.266117	1540.99
cdKO	4		1638.75	0.319146			DIV15_WT	1	1354.46	0.240686	1955.07
cdKO	4		2642.94	0.343556			DIV15_WT	1	3383.76	0.291687	1311.37
cdKO	4		3155.34	0.329917			DIV15_WT	1	1871.53	0.300823	1359.83
cdKO	4		782.594	0.330951			DIV15_WT	1	1981.22	0.239247	1329.22
cdKO	4		1981.03	0.510845			DIV15_WT	1	3729.63	0.317726	1553.08
cdKO	4		449.035	0.153663			DIV15_WT	1	2929.84	0.309232	1375.68
cdKO	4		982.721	0.169936			DIV7_WT	1	2159.81	0.148624	1495.49
cdKO	4		815.775	0.397168			DIV7_WT	1	388.404	0.0540674	683.043
cdKO	4		652.333	0.31579			DIV7_WT	1	1440.13	0.177068	1266.57
cdKO	4		2433.99	0.336484			DIV7_WT	1	1533.53	0.216494	1624.79
cdKO	4		898.792	0.202494			DIV7_WT	1	673.455	0.0876079	1198.61
cdKO	4		807.982	0.183172			DIV7_WT	1	632.826	0.0853314	2274.27
cdKO	4		603.631	0.150754			DIV7_WT	1	524.396	0.0705573	893.003
cdKO	4		3009.51	0.345903			DIV7_WT	1	407.056	0.0245666	1341.32		Syntaxin:
cdKO	3	429.132	1171.83	0.280758			DIV7_WT	1	635.403	0.118035	1125.31		Sigma S0664
cdKO	3	314.691	718.085	0.136474			DIV7_WT	1	1774.26	0.116669	1468.05
cdKO	3	499.051	704.775	0.286616			DIV7_WT	1	922.196	0.09434	1875.25																				Group	Batch	% of WT (mean of replicates)
cdKO	3	516.006	708.161	0.217465			DIV7_WT	1	1372.06	0.0830869	1511.85																				cdKO	m31	111.415
cdKO	3	463.349	1466.75	0.437021			DIV7_WT	1	1166.33	0.0985998	1432.27																				cdKO	m32	100.197
cdKO	3	413.771	1593.79	0.188231			DIV7_cdKO	1	1486.28	0.151384	650.648																				cdKO	m35	103.558
cdKO	3	470.277	2056.41	0.407506			DIV7_cdKO	1	1756.15	0.161717	453.879																				cdKO	m36	114.498
cdKO	3	395.338	1031.43	0.144459			DIV7_cdKO	1	1462.95	0.127824	635.552
cdKO	3	509.241	1753.12	0.306881			DIV7_cdKO	1	1405.39	0.17006	535.798
cdKO	3	430.429	942.726	0.324591			DIV7_cdKO	1	737.198	0.0935976	419.137
cdKO	3	483.233	2254.72	0.266995			DIV7_cdKO	1	695.637	0.0963146	1801.15
cdKO	3	386.311	2786.34	0.332695			DIV7_cdKO	1	479.04	0.0375752	561.29
control	1	1330.82	1805.3	0.291364			DIV7_cdKO	1	1536.84	0.111918	510.14
control	1	1807.96	1274.63	0.484061			DIV7_cdKO	1	1680.94	0.187395	597.731
control	1	1565.48	1144.69	0.188698			DIV7_cdKO	1	1108.22	0.0974538	587.706
control	1	1503.87	4315.38	0.237059			DIV7_cdKO	1	695.698	0.0675581	556.311
control	1	1528.95	1375.38	0.375169			DIV7_cdKO	1	515.979	0.0930271	432.127
control	1	1721.09	3361.94	0.206131			DIV7_cdKO	1	571.682	0.0367337	658.962
control	1	1832.33	1150.83	0.826361			DIV7_cdKO	1	1403.23	0.0862295	341.925
control	1	1596.14	2347.24	0.278625									STXBP5:
control	1	1450.47	3197.9	0.374308									Synaptic Systems 183103
control	1	1430.94	2086.91	0.35555																											Group	Batch	% of WT (mean of replicates)
control	1	1612.67	3741.88	0.251211																											cdKO	m31	1.98234
control	1	684.059	3774.38	0.343633																											cdKO	m32	1.94791
control	1	1540.99	1386.61	0.266117																											cdKO	m35	7.82546
control	1	1955.07	1354.46	0.240686																											cdKO	m36	5.4194
control	1	1311.37	3383.76	0.291687
control	1	1359.83	1871.53	0.300823
control	1	1329.22	1981.22	0.239247
control	1	1553.08	3729.63	0.317726
control	1	1375.68	2929.84	0.309232
control	2		2288.63	0.175651
control	2		890.484	0.317805
control	2		1429.17	0.198717
control	2		2095.41	0.270114
control	2		1838.93	0.203379
control	2		1111.51	0.19343
control	2		2223.93	0.295423
control	2		2208.88	0.272989
control	2		840.586	0.16893
control	2		1963.8	0.194012
control	2		1483.36	0.198199
control	2		1840.58	0.263504
control	3	1263.92	995.141	0.227103
control	3	1500.95	1964.84	0.301806
control	3	1071.62	476.852	0.186641
control	3	1962.92	543.475	0.360642
control	3	1555.66	979.338	0.203198									VAMP2:
control	3	856.01	442.731	0.112935									Synaptic Systems 104211																		Group	Batch	% of WT (mean of replicates)
control	3	1296.3	2641.09	0.29609																											cdKO	m31	117.66
control	3	654.208	594.091	0.104361																											cdKO	m32	105.018
control	3	1189.99	1537.67	0.244525																											cdKO	m35	93.4883
control	3	785.101	517.431	0.22805																											cdKO	m36	100.84
control	3	1163.01	911.536	0.202954
control	3	1592.2	803.81	0.223934
control	4		976.617	0.276464
control	4		627.373	0.259814
control	4		1120.07	0.192845
control	4		2428.28	0.31092
control	4		2800.47	0.373151
control	4		1289.76	0.249659
control	4		3012.03	0.277553
control	4		620.604	0.291652
control	4		1535.11	0.179792
control	4		1051.44	0.135052
control	4		2133.35	0.35531
control	4		673.929	0.252252
control	4		2250.46	0.33371
control	4		1794.19	0.159961
control	4		868.611	0.345379
control	4		2182.09	0.346456
control	4		2150.27	0.399019
control	4		2047.97	0.349614
control	4		951.743	0.147098

## Sheet: SuppFig. 2
		Panels a - c			Panel e	Panel f	For panel d see Fig. 1 panels f - g
Group	Batch	EPSC rise time	EPSC decay time	EPSC half width	STP ratio 200ms	STP ratio 50ms
cDKO	1	1.33018	9.73465	12.2466	0.519336	0.361676
cDKO	1	1.37171	12.9154	16.2222	0.628558	0.387423
cDKO	1	3.20244	9.73224	16.2515	0.325688	0.17815
cDKO	1	1.27247	6.11144	8.67563	0.44202	0.294436
cDKO	2	1.83939	5.40666	8.17002	0.402406	0.155601
cDKO	2	1.59423	6.25016	8.49881	0.482027	0.297023
cDKO	2	2.1546	7.26006	9.92163	0.767938	0.733254
cDKO	2	1.4886	10.9289	13.6577	0.476639	0.261855
cDKO	2	1.80419	6.81681	10.1394	0.553262	0.401348
cDKO	3	1.28024	5.02896	6.62274	0.470829	0.342073
cDKO	3	1.47804	7.20227	9.62637	0.335883	0.152553
cDKO	3	1.36264	6.12119	8.38648	0.208866	0.160109
cDKO	3	1.20045	8.98861	11.1664	0.534894	0.324451
cDKO	3	1.97097	5.72137	9.00062	0.194078	0.16147
cDKO	3	0.75951	9.11694	10.7851	0.449625	0.277753
cDKO	3	1.50606	10.0019	12.9359	0.343636	0.165482
cDKO	4	1.09887	7.47101	9.31559	0.4749	0.33283
cDKO	4	1.26038	4.91183	6.63867	0.508608	0.387032
cDKO	4	1.37585	9.38031	11.3815	0.39521	0.214598
cDKO	4	1.70962	9.88213	14.0565
cDKO	4	1.1933	4.49185	6.07091	0.421852	0.437332
cDKO	4	1.29552	4.68258	6.35226	0.313271	0.207504
cDKO	4	2.20584	7.85518	10.3392	0.791565	0.658055
cDKO	4	1.90272	5.11835	6.74156	0.799809	0.652195
cDKO	4	1.05964	9.79832	12.0603	0.439674	0.401192
cDKO	4	1.52096	13.3846	16.1097	0.430198	0.216704
cDKO	4	1.63776	7.94509	10.3183	0.469475
cDKO	4	1.39175	7.81536	10.1535	0.863451	1.19314
cDKO	4	2.72047	4.37251	6.56935	0.314798	0.280656
cDKO	4	1.64957	5.79747	8.92907	0.361582	0.259742
cDKO	4	1.40224	6.09529	7.97638	0.475613
cDKO	4	2.04675	10.1881	12.7656	0.421804	0.216265
cDKO	5	1.70326	12.0182	15.7547
cDKO	5	1.07112	5.19123	6.93334	0.67992	0.561869
cDKO	5	0.751922	4.43472	5.68956	0.776002	0.707948
cDKO	5	1.22774	6.12194	8.28512	0.611668	0.480474
cDKO	5	1.34393	7.48738	10.0509	0.785921	0.643929
cDKO	5	1.98022	12.3091	15.4798	0.545375	0.321716
cDKO	6	1.59957	8.07919	11.011	0.644667	0.479395
cDKO	6	1.68933	6.25875	8.49601	0.457178	0.382492
cDKO	6	2.36372	9.18468	11.8132	0.578715	0.490106
cDKO	6	1.51295	7.11793	10.0056	0.431324	0.341297
cDKO	6	0.940409	4.1745	6.33189	0.457623	0.35681
cDKO	6	1.50162	12.9428	15.9193	0.650205
cDKO	6	1.63837	6.50679	9.06118	0.455717
cDKO	6	1.03339	4.41401	6.00284	0.408764
cDKO	6	1.93092	11.1302	14.1644	0.484413	0.316617
cDKO	6	2.13388	5.60671	9.05783	0.463346	0.259206
cDKO	6	1.35626	6.47101	8.42541	0.535062	0.411276
control	1	1.73065	4.33199	6.86928	0.473664	0.28885
control	1	1.29791	5.96878	8.68846	0.569346	0.382703
control	1	1.06922	3.78179	5.2058	0.713761	0.599295
control	1				0.604405	0.553813
control	2	1.45795	8.78569	11.2185	0.82931	0.588943
control	2	1.06521	4.13593	6.70041	0.649174	1.14879
control	2	0.663529	6.65444	8.32436	0.665783	0.548742
control	2	2.04889	12.9625	15.5423
control	2	1.81593	6.84459	8.82304	0.432237	0.24952
control	2	1.66706	14.4791	16.0971	1.13252	1.5355
control	2				2.56887	1.87481
control	2	2.97037	5.24435	8.5542	1.04033	1.08346
control	3	1.38847	6.95475	9.53693
control	3	1.45529	6.83102	9.07469	0.702238
control	3	1.10273	3.72648	5.18296	0.423609	0.362151
control	3	1.62957	3.89807	8.51274	0.89216
control	3				0.732497	0.476156
control	4	1.99888	6.33209	8.82906	0.99556	0.853751
control	4	1.30466	5.96468	8.98315		0.233889
control	4	1.30509	5.74324	7.67564	1.02638	1.02606
control	4	2.4219	5.16088	8.85869	1.02975	0.976212
control	4	1.59895	3.44419	4.81261	0.426196	0.264116
control	4				0.604908	1.21674
control	4	1.48267	8.32747	10.3535	1.04418	1.08131
control	4	1.31271	5.24983	7.66495	0.88215	0.787047
control	4	1.76924	4.61058	7.51429	0.987278	0.684589
control	4	1.43798	15.3876	18.5397	0.86908	0.487914
control	4	1.01324	10.8349	12.8274	0.718659	0.564182
control	4	1.49075	10.4251	12.9507	0.773381	0.425554
control	4	2.06713	9.56939	12.0702	1.3014
control	4	1.33629	6.30158	8.59763	1.0652
control	4	0.910736	5.22342	6.45299	0.688537
control	4	2.09572	4.96213	8.64629	1.0491	0.929256
control	5	1.38012	5.38572	7.18933
control	5	1.81371	7.02312	9.92307	0.775592	0.559801
control	5	1.31943	4.42827	6.80057	0.622806	0.505004
control	5				1.77131	1.16029
control	5	1.36459	7.02692	9.1008	0.834543	0.892082
control	5	2.30117	5.63142	8.52302	1.03305	0.825584
control	6				1.28465	1.1645
control	6	2.20199	8.43288	11.8074
control	6	1.98492	4.41393	6.33251	0.77577
control	6	1.40913	6.27301	8.13575	1.04681
control	6	1.39186	5.71437	8.91989		0.345558
control	6	1.85827	9.51766	11.5384	0.573631	0.634024
control	6	1.79914	7.80349	13.681	0.819979
control	6	3.82642	10.4457	13.453	0.953003	0.606474
control	6	3.75949	5.65683	8.94708	0.999234
control	6	1.40984	5.04259	6.88875	0.883128	0.812535
control	6	1.32028	9.65313	11.9893	0.797423	0.706467
control	6				1.32424
control	6				1.2255
control	6				0.764062

## Sheet: SuppFig. 3
Mass culture miniature release:										Micronetworks field stimulation:
	Group	Batch	Median amplitude	Mean amplitude	Standard deviation	Number of events	Standard Error of Mean	mEPSC Frequency			Group	Batch	EPSC_p1	EPSC_p2	EPSC_p3	EPSC_p4	EPSC_p5	STP_p1	STP_p2	STP_p3	STP_p4	STP_p5
	cDKO	1	19.6851	22.6206	12.8444	3435	0.219154	57.212			control	1	9999.39	6755.98	5336.3	4415.28	3695.68	1	0.675639	0.533663	0.441555	0.36959
	cDKO	1	15.908	18.6813	10.1426	2620	0.198152	43.6376			control	1	5173.34	3590.09	3063.96	3211.06	2808.84	1	0.693959	0.592261	0.620694	0.542945
	cDKO	1	17.424	19.566	9.47925	1679	0.231339	27.9647			control	1	5896	5022.58	5206.91	4555.05	4399.41	1	0.851863	0.883126	0.772567	0.74617
	cDKO	1	16.4341	17.9511	7.7983	2743	0.148897	45.6863			control	1	8300.17	9635.62	9196.17	8623.66	9555.66	1	1.16089	1.10795	1.03897	1.15126
	cDKO	2	15.9388	18.251	9.28719	2493	0.186004	41.5224			control	1	10803.2	7364.5	7417.6	6882.32	6894.53	1	0.681695	0.68661	0.637062	0.638192
	cDKO	2	14.6501	16	6.35036	803	0.224099	13.3744			control	2	4492.19	3527.22	2941.89	2476.81	2770.39	1	0.78519	0.654891	0.551359	0.616712
	cDKO	2	14.9866	16.8181	7.60178	1342	0.20751	22.3518			control	2	13537	7715.45	6495.97	5648.8	5634.16	1	0.569954	0.479868	0.417287	0.416205
	cDKO	3	17.4415	20.4788	10.6876	1548	0.271642	25.7829			control	2	5825.2	3421.02	2596.44	2027.59	2055.05	1	0.58728	0.445725	0.348072	0.352787
	cDKO	3	27.9697	35.763	25.8	3780	0.419637	63.0315			control	2	8383.18	6810.3	6314.7	6251.83	5733.03	1	0.812377	0.753258	0.745759	0.683873
	cDKO	3	17.4952	18.8378	7.16716	520	0.314301	8.66091			control	2	4186.4	2949.22	2819.82	2695.31	2388.31	1	0.704476	0.673568	0.643826	0.570491
	cDKO	3	16.7127	19.8188	11.1309	2314	0.231392	38.541			control	3	5901.49	4310.3	4107.06	3751.22	3678.59	1	0.730375	0.695935	0.63564	0.623332
	cDKO	3	14.2759	15.8844	6.99272	2169	0.150147	36.126			control	3	10321	8435.06	7060.55	6488.04	6491.09	1	0.817268	0.684092	0.628622	0.628918
	cDKO	3	50.9632	55.9644	32.6116	3403	0.559038	56.679			control	3	10762.9	7618.41	6333.62	6123.05	6351.32	1	0.707837	0.588465	0.568901	0.59011
	cDKO	3	12.1641	14.2085	6.86274	930	0.225038	15.4897			control	3	3125.61	1931.15	1682.74	1597.9	1422.73	1	0.617848	0.538371	0.511228	0.455185
	cDKO	3	15.7755	17.9359	8.35172	2293	0.174411	38.1913			control	3	6500.24	6466.06	6277.47	5852.05	5806.27	1	0.994742	0.965728	0.900282	0.893239
	cDKO	4	22.0286	24.9205	13.0542	768	0.471052	12.7915			control	3	6447.14	3817.14	3820.8	3321.53	3657.23	1	0.592067	0.592635	0.515195	0.567263
	cDKO	4	17.6959	20.1388	10.0793	3444	0.17175	57.3619			control	4	15396.7	12688.6	13103	13045.7	11785.9	1	0.82411	0.851027	0.8473	0.76548
	cDKO	4	14.0212	15.7119	6.52652	1753	0.15588	29.1973			control	4	13387.5	11159.1	10221.6	9313.96	9012.45	1	0.833546	0.763518	0.695724	0.673201
	cDKO	4	65.5048	74.3248	46.7095	4616	0.6875	76.8822			control	5	7321.78	4696.04	3899.54	3748.78	3594.36	1	0.64138	0.532594	0.512004	0.490914
	control	1	15.5278	17.3009	7.54145	314	0.425588	5.22986			control	5	15261.8	12897.9	12100.8	10392.5	9886.47	1	0.845111	0.792881	0.680944	0.64779
	control	1	12.7037	14.1542	5.17057	85	0.560828	1.41573			control	5	4757.08	4655.76	3482.67	3185.42	3020.02	1	0.978702	0.732102	0.669618	0.634847
	control	1	22.2386	25.5437	14.1295	284	0.838432	4.73019			control	5	19176.6	16833.5	15310.1	13588.3	13214.1	1	0.877813	0.79837	0.708584	0.689073
	control	2	17.369	19.7009	9.52765	88	1.01565	1.46569			control	5	5932.62	3620.61	2932.74	3007.81	3073.73	1	0.610288	0.494342	0.506996	0.518107
	control	2	12.7384	13.3874	3.54763	66	0.436683	1.09927			cDKO	1	10423	6444.7	5330.2	4627.69	4331.05	1	0.618317	0.51139	0.443989	0.41553
	control	2	17.7343	19.238	9.4418	143	0.789563	2.38175			cDKO	1	6706.54	4364.62	3299.56	2846.07	2857.67	1	0.650801	0.491991	0.424372	0.426101
	control	2	15.766	17.7649	9.44838	191	0.683661	3.18122			cDKO	1	2420.65	1687.01	1201.17	1297	1275.02	1	0.696924	0.496218	0.535804	0.526727
	control	2	13.1178	12.5811	3.34936	16	0.83734	0.266489			cDKO	1	10813	4309.69	3435.06	3483.89	3850.1	1	0.398566	0.317679	0.322195	0.356062
	control	2	48.5636	55.7919	34.3215	708	1.28988	11.7922			cDKO	1	17493.9	9403.69	5932.01	5521.24	5327.76	1	0.537541	0.33909	0.31561	0.30455
	control	3	16.3568	22.2395	13.1174	111	1.24505	1.84877			cDKO	2	8862.91	6372.07	5959.47	5369.87	4672.24	1	0.718959	0.672405	0.605881	0.527168
	control	3	18.1968	20.4809	10.5447	77	1.20168	1.28248			cDKO	2	8351.44	4890.14	3652.95	2960.2	2943.12	1	0.585544	0.437404	0.354454	0.352408
	control	3	16.2896	18.1926	8.08292	103	0.796434	1.71553			cDKO	2	9505	6399.54	5216.67	4638.06	4219.36	1	0.673281	0.548835	0.48796	0.443909
	control	3	17.2484	21.1415	11.0411	33	1.922	0.549634			cDKO	2	14723.5	8406.37	6764.53	4575.2	6177.37	1	0.570949	0.459437	0.310741	0.419558
	control	3	14.2064	15.6174	6.53648	723	0.243094	12.042			cDKO	2	5469.97	5030.52	4045.41	3519.9	3018.19	1	0.919661	0.739567	0.643495	0.551774
	control	3	17.5378	19.83	9.79708	157	0.781892	2.61493			cDKO	3	5536.5	4468.38	3245.24	3010.86	2799.07	1	0.807077	0.586154	0.543821	0.505567
	control	3	14.4559	17.3777	7.71222	166	0.598585	2.76483			cDKO	3	8543.7	4201.66	3693.24	2788.7	2642.82	1	0.491785	0.432276	0.326404	0.30933
	control	3	11.7835	14.0405	7.02512	24	1.434	0.399734			cDKO	3	18347.2	11468.5	11261	9912.11	9869.39	1	0.625083	0.613772	0.540253	0.537924
	control	4	19.9795	21.7525	9.00328	1559	0.228023	25.9661			cDKO	3	7257.08	4356.69	3352.66	2773.44	2534.79	1	0.600336	0.461985	0.38217	0.349285
	control	4	22.3796	24.5579	11.0765	589	0.456401	9.81014			cDKO	3	17940.1	7764.89	7379.76	6848.14	6249.39	1	0.432824	0.411356	0.381724	0.348348
	control	4	20.7095	23.0505	10.1652	1141	0.300936	19.004			cDKO	3	23309.3	15521.2	13995.4	12109.4	11474.6	1	0.665881	0.600419	0.519508	0.492275
	control	4	16.3932	17.885	7.76775	164	0.606559	2.73152			cDKO	4	13505.2	6673.58	5613.4	3794.56	3815.31	1	0.494147	0.415646	0.280969	0.282506
											cDKO	4	21716.3	16394	14929.2	13604.7	12658.7	1	0.754918	0.687465	0.626476	0.582912
											cDKO	5	4448.24	2719.73	2501.83	1882.32	1356.81	1	0.611416	0.562431	0.423161	0.305022
											cDKO	5	10015.9	6405.64	5069.58	2743.53	3514.4	1	0.639549	0.506155	0.273918	0.350884
											cDKO	5	10902.1	4824.22	3787.23	3120.12	3021.24	1	0.442504	0.347386	0.286194	0.277125
											cDKO	5	6961.67	4340.21	3754.88	3209.84	2713.01	1	0.623444	0.539365	0.461073	0.389707
											cDKO	5	5534.06	2050.78	1893.31	1179.81	1170.04	1	0.370575	0.34212	0.213191	0.211426

## Sheet: SuppFig. 4
		Panel a - b					Panel c				Panel d
Group	Batch	PPR_1mM	PPR_1.5mM	PPR_2mM	PPR_4mM	PPR_8mM	EPSC_1mM	EPSC_1.5mM	EPSC_4mM	EPSC_8mM	KdCalcium	Hill coefficient
control	1	1.17078	0.977965	0.881347	0.586876	0.467832	0.444194	0.743442	1.59142	1.69716	1.637	2.435
control	2	2.70408	1.90257	1.38301	1.00529	0.769602	0.149478	0.462605	1.92112	2.02679	2.012	4.022
control	2	1.78378	1.4483	1.1768	0.786089	0.654392	0.202202	0.581279	1.75706	1.86069	1.893	3.448
control	2	2.51669		1.25576			0.180579
control	2	1.99875	1.29948	1.1553	0.838743	0.716871	0.164288	0.537845	1.83848	2.11985	2.104	3.136
control	2	1.26202	1.02167	0.906858	0.769643	0.681035	0.516048	0.836671	1.10164	1.15368	1.073	2.897
control	3	1.70613	1.21567	1.00167	0.67788	0.554572	0.243461	0.639421	1.43087	1.05077	1.582	3.492
control	3	1.18305	0.854329	0.743772	0.550454	0.490803	0.375292	0.751103	1.45509	1.51812	1.523	2.736
control	3	1.02183	0.888236	0.84269	0.729893	0.645325	0.53438	0.847491	1.23188	1.333	1.191	2.184
control	3	1.27678		0.73707			0.536507
control	4	1.30265		0.98382			0.58881
control	4	1.20348		0.797667			0.520781
control	4	1.31395	1.05092	0.931476	0.740482	0.648767	0.31212	0.746703	1.27828	1.41544	1.485	2.868
cDKO	1	1.36757	1.20231	0.824236	0.514748	0.540842	0.348705	0.605879	1.14887	0.977912	1.334	3.501
cDKO	1	1.00598	0.794073	0.799381	0.676837	0.588774	0.484834	0.876737	1.74972	1.60549	1.558	2.371
cDKO	1	1.15651	0.611806	0.616468			0.612856	0.821912
cDKO	2	1.05332	0.74027	0.680743	0.474519	0.363808	0.456425	0.827222	1.31532	1.34446	1.283	2.673
cDKO	2	1.2844	0.890321	0.707005			0.518606	0.847593
cDKO	2	1.29036	1.07714	0.800511	0.532388	0.477996	0.241263	0.536883	1.45768	1.16461	1.662	3.725
cDKO	2	0.953803	0.741323	0.636255	0.511463	0.534644	0.442983	0.741359	1.25199	1.16619	1.265	2.839
cDKO	3	0.967779	0.759997	0.655635	0.505957	0.43399	0.566159	0.90423	1.19748	1.25554	1.068	2.387
cDKO	3	0.973516	0.684868	0.594546	0.645504		0.470006	0.768489	1.11615		1.12	3.241
cDKO	3	1.01623	0.81234	0.724866	0.535199	0.530776	0.600031	0.856826	1.14608	1.14733	0.9738	2.648
cDKO	3	1.16166	0.888588	0.781194	0.614307	0.450363	0.480753	0.841261	1.34121	1.40444	1.306	2.419
cDKO	3	1.22919	0.970084	0.808257	0.59242	0.566065	0.463548	0.815221	1.27233	1.28	1.231	2.799
cDKO	4	1.04895	0.879375	0.775137			0.696358	0.885049
cDKO	4	1.16381	0.911879	0.734385	0.517669	0.645094	0.457416	0.737606	1.17132	1.12646	1.188	2.997

[truncated: 5 more sheets: SuppFig. 5, SuppFig. 6, SuppFig. 7, SuppFig. 11, SuppFig. 12]
